# Supplementary material for: ﻿Inflorescences of Fargesiaangustissima T.P. Yi and Yushaniapauciramificans T.P. Yi (Poaceae, Bambusoideae) shed light on the taxonomy of the Sino-Himalayan alpine bamboos
Source: PhytoKeys. 2022 Dec 9;215:27–36. doi: 10.3897/phytokeys.215.94010 (PMC9836519; doi:10.3897/phytokeys.215.94010)
Supplement: XML Treatment for Fargesia angustissima [file phytokeys.215.94010-treatment1.xml]

<!DOCTYPE tp:taxon-treatment
  PUBLIC "-//TaxonX//DTD Taxonomic Treatment Publishing DTD v0 20100105//EN" "tax-treatment-NSO.dtd">
<tp:taxon-treatment xmlns:tp="http://www.plazi.org/taxpub"><tp:treatment-meta><kwd-group><label>Taxon classification</label><kwd>
                <named-content content-type="kingdom">Plantae</named-content>
              </kwd><kwd>
                <named-content content-type="order">Poales</named-content>
              </kwd><kwd>
                <named-content content-type="family">Poaceae</named-content>
              </kwd></kwd-group><mixed-citation publication-type="journal"><person-group><name><surname>Ye</surname><given-names>Xia-Ying</given-names></name><name><surname>Xu</surname><given-names>Zu-Chang</given-names></name><name><surname>Cheng</surname><given-names>Yue-Hong</given-names></name><name><surname>Wang</surname><given-names>Wei-Hua</given-names></name><name><surname>Li</surname><given-names>De-Zhu</given-names></name></person-group><article-title>﻿Inflorescences of <italic><tp:taxon-name><tp:taxon-name-part taxon-name-part-type="genus" reg="Fargesia">Fargesia</tp:taxon-name-part><tp:taxon-name-part taxon-name-part-type="species" reg="angustissima">angustissima</tp:taxon-name-part></tp:taxon-name></italic> T.P. Yi and <italic><tp:taxon-name><tp:taxon-name-part taxon-name-part-type="genus" reg="Yushania">Yushania</tp:taxon-name-part><tp:taxon-name-part taxon-name-part-type="species" reg="pauciramificans">pauciramificans</tp:taxon-name-part></tp:taxon-name></italic> T.P. Yi (<tp:taxon-name><tp:taxon-name-part taxon-name-part-type="family">Poaceae</tp:taxon-name-part></tp:taxon-name>, <tp:taxon-name><tp:taxon-name-part taxon-name-part-type="subfamily">Bambusoideae</tp:taxon-name-part></tp:taxon-name>) shed light on the taxonomy of the Sino-Himalayan alpine bamboos</article-title><source>PhytoKeys</source><day>09</day><month>12</month><year>2022</year><volume>215</volume><fpage>27</fpage><lpage>36</lpage><pub-id pub-id-type="doi">10.3897/phytokeys.215.94010</pub-id></mixed-citation></tp:treatment-meta><tp:nomenclature><label>﻿</label><tp:taxon-name>
              <object-id xmlns:xlink="http://www.w3.org/1999/xlink" content-type="arpha" xlink:type="simple">3724B35B-BA71-52D0-91CA-A2E250645404</object-id>
              <tp:taxon-name-part taxon-name-part-type="genus" reg="Fargesia">Fargesia</tp:taxon-name-part>
              <tp:taxon-name-part taxon-name-part-type="species" reg="angustissima">angustissima</tp:taxon-name-part>
            </tp:taxon-name><tp:taxon-authority>T.P. Yi</tp:taxon-authority><xref ref-type="fig" rid="F1">“油竹子” (You Zhu Zi) Fig. 1</xref><tp:nomenclature-citation-list><tp:nomenclature-citation><tp:taxon-name>
                  <tp:taxon-name-part taxon-name-part-type="genus" reg="Fargesia">Fargesia</tp:taxon-name-part>
                  <tp:taxon-name-part taxon-name-part-type="species" reg="angustissima">angustissima</tp:taxon-name-part>
                </tp:taxon-name><comment>T.P. Yi in J. Bamboo Res. 4(2): 21–22. pl. 4. 1985; Keng f. &amp; Z. P. Wang, Fl. Reippubl. Poppularis. Sin. 9(1): 437. pl. 50, 1–8. 1996; D. Z. Li and Stapleton in Z. Y. Wu, P. H. Raven &amp; D. Y. Hong, Fl. China 22: 85–86. 2006. L. B. Zhang in C. Y. Wu, P. H. Raven &amp; H. Y. Hong, Fl. China Illustr. 22: 110. pl. 110: 1–7. 2007. ‘Type’: China. Sichuan: Wenchuan County, Genda Township, 1550 m alt., live on limestone slope, 22 Sept. 1974, <italic>T.P. Yi 74450</italic> (holotype, SCFI!); ibid., 31°4.27'N, 103°19.64'E, 1434 m alt., 23 Dec. 2021, <italic>WL2021001</italic> (epitype designated here, KUN, 1546903!).</comment></tp:nomenclature-citation><tp:nomenclature-citation><tp:taxon-name>
                  <tp:taxon-name-part taxon-name-part-type="genus" reg="Yushania"/>
                  <tp:taxon-name-part taxon-name-part-type="species" reg="ferax"/>
                  <tp:taxon-name-part taxon-name-part-type="infraspecific-rank"/>
                  <tp:taxon-name-part taxon-name-part-type="subspecies" reg="angustissima"/>
                </tp:taxon-name><comment>≡ <tp:taxon-name><tp:taxon-name-part taxon-name-part-type="genus" reg="Yushania">Yushania</tp:taxon-name-part><tp:taxon-name-part taxon-name-part-type="species" reg="ferax">ferax</tp:taxon-name-part><tp:taxon-name-part taxon-name-part-type="infraspecific-rank">subsp.</tp:taxon-name-part><tp:taxon-name-part taxon-name-part-type="subspecies" reg="angustissima">angustissima</tp:taxon-name-part></tp:taxon-name> (T.P. Yi) Demoly in Bambou. Bull. A. E. B., Sect. France. 46: 8. 2005. </comment></tp:nomenclature-citation><tp:nomenclature-citation><tp:taxon-name>
                  <tp:taxon-name-part taxon-name-part-type="genus" reg="Borinda"/>
                  <tp:taxon-name-part taxon-name-part-type="species" reg="angustissima"/>
                </tp:taxon-name><comment>≡ <tp:taxon-name><tp:taxon-name-part taxon-name-part-type="genus" reg="Borinda">Borinda</tp:taxon-name-part><tp:taxon-name-part taxon-name-part-type="species" reg="angustissima">angustissima</tp:taxon-name-part></tp:taxon-name> (T.P. Yi) Stapleton in Sida. 22(1): 332, 2006. </comment></tp:nomenclature-citation></tp:nomenclature-citation-list></tp:nomenclature><tp:treatment-sec sec-type="description" id="SECID0EFFAE"><title>Description.</title><p>Culms densely unicaespitose, 4–7 m tall, 1–2 cm in diameter; internodes terete, 28–35 cm long, glabrous, initially white powdery, longitudinal ribs very prominent; culm walls 1.5–2.5 mm thick; sheath scars prominent. Buds oblong. Branches 5–10 per node, slender. Culm sheaths persistent or gradually deciduous, much longer than internodes, distantly papery and narrowly banded, abaxially sparsely brown setulose, margins initially densely ciliate; auricles absent; oral setae 3–5, 5–7 mm long; ligules ca. 1 mm tall; blade reflexed, linear, narrower than apex of sheath, margins usually serrulate, readily deciduous. Foliage leaves 3–5 per branchlet; auricles absent; oral setae 5–8, 2–3 mm long; ligules convex, ca. 0.5 mm tall, external ligule pubescent; blades (1.7) 3.4–9.5 × 0.3–0.7 cm, narrowly lanceolate, abaxially proximally pubescent, second veins 2 (3) pairs, transverse veins distinct.</p><p>Flowering branches 18–60 cm long, with secondary branches; raceme composed of 1–3 spikelets, open to dense, flowering branchlet with terminal leaves 1–2, gradually deciduous, subtended by slightly inflated foliage-leaf-like sheaths, initially stretching out from one side of the sheaths; axes terete, glabrous, usually with a bract at the base of pedicels, bract lanceolate, 5 mm long. Spikelet purple-green to dark purple, 2–4 cm long, 7–10 mm wide, clustered closely; pedicels slender, curved or undulate, glabrous, 7–15 mm long; florets 2–8, 1.5–2 cm long; rachilla internode 2 mm long, expanded and pubescent at apex. Glumes 2, papery, apex acuminate, the first one narrowly lanceolate, 9–12 mm long, 2 mm wide, pubescent, apically awned, ca. 3 mm long; the second one ovoid-lanceolate, 11–15 mm long, ca. 2 mm wide, pubescent, apically awned, ca. 5 mm long. Lemma papery, ovoid-lanceolate, 15–19 mm long, 4–5 mm wide, abaxially scabrous, densely white setose, apically awned, 5–6 mm long; palea shorter than lemma, thinly papery, 5–10 mm long, 2-keeled, sulcate between keels, upper part of keels ciliate, apex obtuse. Lodicules 3, membranous, transparent, elliptical-triangular, margins ciliate. Stamens 3, filaments free, anthers yellow, gradually dark purple, ovary long-ovoid, glabrous. Stigmas 3, plumose. Caryopses oblong, dark brown, ventrally grooved, 6–9 mm long, ca. 1–2 mm in diameter, glabrous, apex with persistent style.</p><fig id="F1" position="float" orientation="portrait"><object-id xmlns:xlink="http://www.w3.org/1999/xlink" content-type="doi" xlink:type="simple">10.3897/phytokeys.215.94010.figure1</object-id><object-id xmlns:xlink="http://www.w3.org/1999/xlink" content-type="arpha" xlink:type="simple">6EBCEBC4-E36C-59E9-8549-3334A03B0CD8</object-id><label>Figure 1.</label><caption><p><italic><tp:taxon-name><tp:taxon-name-part taxon-name-part-type="genus" reg="Fargesia">Fargesia</tp:taxon-name-part><tp:taxon-name-part taxon-name-part-type="species" reg="angustissima">angustissima</tp:taxon-name-part></tp:taxon-name></italic> T.P. Yi <bold>A</bold> habitat, showing flowering population <bold>B</bold> branches and internode <bold>C</bold> clum <bold>D</bold> branchlet, showing foliage leaves <bold>E</bold> culm sheath <bold>F</bold> flowering branches <bold>G</bold> inflorescence <bold>H</bold> anatomy of florets <bold>I</bold> fruit.</p></caption><graphic xmlns:xlink="http://www.w3.org/1999/xlink" xlink:href="phytokeys-215-027_article-94010__-g001.jpg" position="float" orientation="portrait" xlink:type="simple" id="oo_780039.jpg"><uri content-type="original_file" xlink:type="simple">https://binary.pensoft.net/fig/780039</uri></graphic></fig></tp:treatment-sec><tp:treatment-sec sec-type="phenology" id="SECID0EVGAE"><title>Phenology.</title><p>New shoots May to August. Flowering December to April; fruiting May to June.</p></tp:treatment-sec><tp:treatment-sec sec-type="distribution" id="SECID0E1GAE"><title>Distribution and habitat.</title><p><italic><tp:taxon-name><tp:taxon-name-part taxon-name-part-type="genus" reg="Fargesia">Fargesia</tp:taxon-name-part><tp:taxon-name-part taxon-name-part-type="species" reg="angustissima">angustissima</tp:taxon-name-part></tp:taxon-name></italic> is known from Dujiangyan, Wenchuan and Chongzhou of western Sichuan, and Beichuan and Pingwu of northwestern Sichuan, and mainly occurs on the steep limestone slope or along the stream at an elevation of 800–1800 m.</p></tp:treatment-sec><tp:treatment-sec sec-type="material" id="SECID0ELHAE"><title>Additional specimens examined.</title><p>China. Sichuan: Beichuan County, Caijiaping, near Xiaozhaizigou Nature Reserve, 09 Nov. 2017, Y. X. Zhang 17142 (KUN!).</p></tp:treatment-sec></tp:taxon-treatment>
