# Supplementary material for: ﻿Inflorescences of Fargesiaangustissima T.P. Yi and Yushaniapauciramificans T.P. Yi (Poaceae, Bambusoideae) shed light on the taxonomy of the Sino-Himalayan alpine bamboos
Source: PhytoKeys. 2022 Dec 9;215:27–36. doi: 10.3897/phytokeys.215.94010 (PMC9836519; doi:10.3897/phytokeys.215.94010)
Supplement: XML Treatment for Yushania pauciramificans [file phytokeys.215.94010-treatment2.xml]

<!DOCTYPE tp:taxon-treatment
  PUBLIC "-//TaxonX//DTD Taxonomic Treatment Publishing DTD v0 20100105//EN" "tax-treatment-NSO.dtd">
<tp:taxon-treatment xmlns:tp="http://www.plazi.org/taxpub"><tp:treatment-meta><kwd-group><label>Taxon classification</label><kwd>
                <named-content content-type="kingdom">Plantae</named-content>
              </kwd><kwd>
                <named-content content-type="order">Poales</named-content>
              </kwd><kwd>
                <named-content content-type="family">Poaceae</named-content>
              </kwd></kwd-group><mixed-citation publication-type="journal"><person-group><name><surname>Ye</surname><given-names>Xia-Ying</given-names></name><name><surname>Xu</surname><given-names>Zu-Chang</given-names></name><name><surname>Cheng</surname><given-names>Yue-Hong</given-names></name><name><surname>Wang</surname><given-names>Wei-Hua</given-names></name><name><surname>Li</surname><given-names>De-Zhu</given-names></name></person-group><article-title>﻿Inflorescences of <italic><tp:taxon-name><tp:taxon-name-part taxon-name-part-type="genus" reg="Fargesia">Fargesia</tp:taxon-name-part><tp:taxon-name-part taxon-name-part-type="species" reg="angustissima">angustissima</tp:taxon-name-part></tp:taxon-name></italic> T.P. Yi and <italic><tp:taxon-name><tp:taxon-name-part taxon-name-part-type="genus" reg="Yushania">Yushania</tp:taxon-name-part><tp:taxon-name-part taxon-name-part-type="species" reg="pauciramificans">pauciramificans</tp:taxon-name-part></tp:taxon-name></italic> T.P. Yi (<tp:taxon-name><tp:taxon-name-part taxon-name-part-type="family">Poaceae</tp:taxon-name-part></tp:taxon-name>, <tp:taxon-name><tp:taxon-name-part taxon-name-part-type="subfamily">Bambusoideae</tp:taxon-name-part></tp:taxon-name>) shed light on the taxonomy of the Sino-Himalayan alpine bamboos</article-title><source>PhytoKeys</source><day>09</day><month>12</month><year>2022</year><volume>215</volume><fpage>27</fpage><lpage>36</lpage><pub-id pub-id-type="doi">10.3897/phytokeys.215.94010</pub-id></mixed-citation></tp:treatment-meta><tp:nomenclature><label>﻿</label><tp:taxon-name>
              <object-id xmlns:xlink="http://www.w3.org/1999/xlink" content-type="arpha" xlink:type="simple">C27908B3-C4C3-5E5C-9A4A-B2DAA01FCE94</object-id>
              <tp:taxon-name-part taxon-name-part-type="genus" reg="Yushania">Yushania</tp:taxon-name-part>
              <tp:taxon-name-part taxon-name-part-type="species" reg="pauciramificans">pauciramificans</tp:taxon-name-part>
            </tp:taxon-name><tp:taxon-authority>T.P. Yi</tp:taxon-authority><xref ref-type="fig" rid="F2">“少枝玉山竹” (Shao Zhi Yu Shan Zhu) Fig. 2</xref><tp:nomenclature-citation-list><tp:nomenclature-citation><tp:taxon-name>
                  <tp:taxon-name-part taxon-name-part-type="genus" reg="Yushania">Yushania</tp:taxon-name-part>
                  <tp:taxon-name-part taxon-name-part-type="species" reg="pauciramificans">pauciramificans</tp:taxon-name-part>
                </tp:taxon-name><comment>T.P. Yi in Bull. Bot. Res. 8(4): 71–73. pl. 5. 1988; Keng f. &amp; Z. P. Wang, Fl. Reippubl. Poppularis. Sin. 9(1): 547. pl. 164, 6–8. 1996; D. Z. Li and Stapleton in Z. Y. Wu, P. H. Raven &amp; D. Y. Hong, Fl. China 22: 72. 2006. L. B. Zhang in C. Y. Wu, P. H. Raven &amp; H. Y. Hong, Fl. China Illustr. 22: 96. pl. 96: 6–8. 2007. ‘Type’: China. Yunnan: Xinping County, Ailao Mountain, Liangshan, 2510 m alt., under forest, 1 Sept. 1986, <italic>T.P. Yi 86237</italic> (holotype, SCFI!); ibid., Gasa Town, 23°57'N, 101°33.90'E, 2257 m alt., 28 May 2020, <italic>YXY2020023</italic> (epitype designated here, KUN, 1546904!).</comment></tp:nomenclature-citation></tp:nomenclature-citation-list></tp:nomenclature><tp:treatment-sec sec-type="description" id="SECID0ELJAE"><title>Description.</title><p>Culms diffuse, 1.5–3.5 m tall, 0.6–1.2 cm in diameter; internodes terete, 15–27 cm long, initially with a white powdery ring below nodes, glabrous; culm walls 2.5–3.5 mm thick, cavity small; nodes weakly prominent; sheath scar obviously prominent, woody. Branches 1–3 at lower nodes, ca. 5 at upper. Culm sheaths persistent, triangularly oblong, 2/5–1/2 as long as internodes, cartilaginous, gray setose abaxially, margins densely setose; auricles absent; oral setae 2–4, erect, deciduous; ligule 1–1.5 mm tall, glabrous; blades linear lanceolate, glabrous, reflexed. Foliage leaves 2–5 per branchlet; sheath margins glabrous; auricles absent; oral setae 5–7, slightly curved; ligule 0.5–1 mm tall; blades 5.2–16 × 1.1–2.8 cm, lanceolate or elliptic-lanceolate, base broadly cuneate or rounded, glabrous, secondary veins 4–6 pairs, transverse veins distinct.</p><p>Flowering branches 6–22 cm long, lower nodes with secondary flowering branchlets; inflorescence open, paniculate, terminal on leafy branches, composed of 5–15 spikelets, axilla with tuberculate glands, subtended by a small bract; axes terete, 2–10 cm long, glabrous. Spikelet dark purple, 3–6 cm long; pedicels slender, 1.3–3 cm long, usually slightly sinuous, glabrous; florets 2–5, 1.2–3 cm long, cylindrical, apical floret sterile and tubulose; rachilla internodes slightly flattened, ca. 5 mm long, gray white pubescent, apex more densely, margins gray white ciliate. Glumes 2, apically awned, ca. 1 mm, the first one narrowly lanceolate, 4–7 mm long, ca. 1 mm wide, distally white pubescent; the second one ovoid-lanceolate, 6–10 mm long, 1.5–2 mm wide, distally white pubescent. Lemma mucronate, papery, 7–10 mm long, 3–4 mm wide, densely white setose, apically awned, ca. 1 mm; palea slightly shorter than lemma, thinly papery, 6–9 mm long, 2-keeled, densely pubescent, apex obtuse, 2-cleft. Lodicules 3, membranous, transparent, elliptical-triangular, margins ciliate. Stamens 3, filaments free, anthers yellow, ovary long-ovoid, glabrous. Pistil short, stigmas 2, plumose. Fruits unknown.</p><fig id="F2" position="float" orientation="portrait"><object-id xmlns:xlink="http://www.w3.org/1999/xlink" content-type="doi" xlink:type="simple">10.3897/phytokeys.215.94010.figure2</object-id><object-id xmlns:xlink="http://www.w3.org/1999/xlink" content-type="arpha" xlink:type="simple">57678CCA-5B90-5FB4-A2A1-7FEE94BED11A</object-id><label>Figure 2.</label><caption><p><italic><tp:taxon-name><tp:taxon-name-part taxon-name-part-type="genus" reg="Yushania">Yushania</tp:taxon-name-part><tp:taxon-name-part taxon-name-part-type="species" reg="pauciramificans">pauciramificans</tp:taxon-name-part></tp:taxon-name></italic> T.P. Yi <bold>A</bold> habitat <bold>B</bold> branches <bold>C</bold> bud <bold>D</bold> culm sheath <bold>E</bold> branchlet, showing foliage leaves <bold>F</bold> flowering branches <bold>G</bold> inflorescence <bold>H</bold> spikelet <bold>I</bold> anatomy of florets.</p></caption><graphic xmlns:xlink="http://www.w3.org/1999/xlink" xlink:href="phytokeys-215-027_article-94010__-g002.jpg" position="float" orientation="portrait" xlink:type="simple" id="oo_780040.jpg"><uri content-type="original_file" xlink:type="simple">https://binary.pensoft.net/fig/780040</uri></graphic></fig></tp:treatment-sec><tp:treatment-sec sec-type="phenology" id="SECID0E2KAE"><title>Phenology.</title><p>New shoots August. Flowering April to June.</p></tp:treatment-sec><tp:treatment-sec sec-type="distribution" id="SECID0EALAE"><title>Distribution and habitat.</title><p><italic><tp:taxon-name><tp:taxon-name-part taxon-name-part-type="genus" reg="Yushania">Yushania</tp:taxon-name-part><tp:taxon-name-part taxon-name-part-type="species" reg="pauciramificans">pauciramificans</tp:taxon-name-part></tp:taxon-name></italic> is known from Xinping, south-central Yunnan, mainly distributed in the evergreen broadleaved forest at an elevation of 2250–2500 m.</p></tp:treatment-sec></tp:taxon-treatment>
